# Supplementary material for: A Novel Bispecific Antibody Targeting CD3 and Lewis Y with Potent Therapeutic Efficacy against Gastric Cancer
Source: Biomedicines. 2021 Aug 20;9(8):1059. doi: 10.3390/biomedicines9081059 (PMC8393954; doi:10.3390/biomedicines9081059)
Supplement: Supplementary file 1 [file biomedicines-09-01059-s001.zip]

Archive with 1 entries (1 files):
- biomedicines-1257833-supplementary.pdf
